# Supplementary material for: Transcriptomic Meta-Analysis and Functional Validation Identify Long Non-Coding RNAs as Modulators of Zika Virus-Mediated Oncolysis in Glioblastoma Multiforme Cell Lines
Source: Cells. 2026 Jun 15;15(12):1088. doi: 10.3390/cells15121088 (PMC13297335; doi:10.3390/cells15121088)
Supplement: Supplementary file 1 [file cells-15-01088-s001.zip]

Archive with 1 entries (1 files):
- cells-4315692-supplementary.pdf
